# Supplementary material for: Physical activity is associated with a lower risk of contracting and dying in infection and sepsis: a Swedish population-based cohort study
Source: Crit Care. 2024 Mar 24;28:98. doi: 10.1186/s13054-024-04881-8 (PMC10962192; doi:10.1186/s13054-024-04881-8)
Supplement: Supplementary file 2 — Additional file 2: Table 1. International Classification of Diseases and Related Health Problems (ICD-10) codes for included infectious diseases and sepsis. [file 13054_2024_4881_MOESM2_ESM.xlsx]

## Sheet: Blad1
Infectious diseases by group
Other sepsis	Streptococcal sepsis	A40.
	Other sepsis	A41.
	Listeriosis	A32
	Bacterial infection of unspecified site	A49
	Other bacterial diseases	A48.
	Streptococcus, staphylococcus, enterococcus	B95.
	Other bacterial agents as the cause of disease classified elsewhere	B96.
	Disseminated intravascular coagulation	D65.
	Infection following infusion, transfusion or therapeutic injection	T802
	Systemic inflammatory response syndrome	R65.1
	Septic shock	R57.2
Abdominal	Appendicitis	K35
	Diverticular disease with perforation or abscess	K57.0
		K57.2
		K57.4
		K57.8
	Abscess of intensitine	K63.0
	Perforation of intestine (nontraumatic)	K63.1
	Peritonitis	K65
	Calculus of gallbladder with cholecystitis	K80.0
		K80.1
		K80.3
		K80.4
	Cholecystitis	K81
	Cholangitis	K83.0
	Pancreatitis	K85
Urogenital	Acute tubulo-interstitial nephritis	N10
	Tubulo-interstitial nephritis, not classified as acute or chronic	N12
	Pyonephrosis	N13.6
	Acute salpingitis and oophoritis	N70
	Urinary tract infection, site not specified	N39.0
Soft tissue	Septic arthritis	M00
		M01
	Necrotizing fasciitis	M72.6
	Erysipelas	A46
Pneumonia	Penumonia due to Streptococcus pneumoniae	J13
	Pneumonia due to Haemophilus pneumoniae	J14
	Bacterial pneumonia	J15
	Pneumonia due to other organisms	J16
	Bronchopneumonia, unspecified	J18
	Abscess of lung	J85
	Pyothorax	J86
Endocarditis	Endocarditis	I33
		I39
Tuberculosis	Tuberculosis	A15
		A16
		A17
		A18
		A19
CNS	Meningococcemia	A39
	Bacterial meningitis	G00
		G01
		G02
		G03.9
		G05.0
	Intracranial/intraspinal abscess	G06
		G07.9
