# Supplementary material for: Physical activity is associated with a lower risk of contracting and dying in infection and sepsis: a Swedish population-based cohort study
Source: Crit Care. 2024 Mar 24;28:98. doi: 10.1186/s13054-024-04881-8 (PMC10962192; doi:10.1186/s13054-024-04881-8)
Supplement: Supplementary file 3 — Additional file 3: Table 2. Participant characteristics by level of physical activity. [file 13054_2024_4881_MOESM3_ESM.xlsx]

## Sheet: Blad1
	Exercise					Walking					Physical activity at work				Reading or watching television				Household physical activity
	<1 hour/week	1 hour/week	2-3 hours/week	4-5 hours/week	>5 hours/week	Hardly ever	<20 min/day	20-40 min/day	40-60 min/day	>60 min/day	Sitting	Sitting half time	Standing walking	Lifting	<1 hour/day	1-2 hours/day	3-4 hours/day	>5 hours/day	<1 hour/day	1-2 hours/day	3-4 hours/day	>5 hours/day
No	13595 (21.0)	13570 (20.9)	20944 (32.3)	8023 (12.4)	8718 (13.4)	8186 (12.4)	14551 (22.0)	20753 (31.4)	11061 (16.7)	11485 (17.4)	13529 (21.5)	20122 (32.0)	21374 (34.0)	7768 (12.4)	7833 (11.7)	31181 (46.4)	24161 (35.9)	4042 (6.0)	16888 (25.8)	26127 (40.0)	14317 (21.9)	8049 (12.3)
Age, years (IQR)	57.0 (52.0-66.0)	58.0 (52.0-66.0)	60.0 (53.0-68.0)	62.0 (54.0-70.0)	65.0 (56.0-71.0)	60.0 (53.0-70.0)	58.0 (52.0-66.0)	59.0 (53.0-67.0)	61.0 (54.0-69.0)	63.0 (55.0-70.0)	56.0 (52.0-64.0)	61.0 (53.0-69.0)	62.0 (54.0-69.0)	56.0 (51.0-62.0)	54.0 (51.0-60.0)	58.0 (52.0-65.0)	65.0 (56.0-71.0)	69.0 (62.0-74.0)	57.0 (52.0-65.0)	58.0 (52.0-67.0)	62.0 (54.0-70.0)	65.0 (58.0-71.0)
Alcohol, g/day (IQR)	8.8 (2.1-20.8)	8.6 (2.6-18.6)	8.8 (2.8-18.7)	8.7 (2.7-19.3)	8.7 (2.3-19.5)	8.5 (1.8-21.0)	10.0 (3.1-21.0)	8.6 (2.7-18.6)	8.1 (2.3-18.0)	7.7 (1.9-17.8)	11.0 (3.7-22.4)	9.4 (2.9-20.0)	7.3 (1.9-16.6)	8.3 (2.3-19.3)	9.3 (2.7-19.6)	9.2 (2.9-19.3)	7.9 (2.0-18.5)	6.2 (1.2-17.4)	12.7 (4.5-25.2)	10.2 (3.5-20.7)	5.9 (1.6-14.0)	3.3 (0.6-9.4)
sex, n(%)
Men	8279 (60.9)	7225 (53.2)	11881 (56.7)	4830 (60.2)	5668 (65.0)	5217 (63.7)	9348 (64.2)	11187 (53.9)	5858 (53.0)	6756 (58.8)	8216 (60.7)	11827 (58.8)	11473 (53.7)	4819 (62.0)	4840 (61.8)	18698 (60.0)	13339 (55.2)	2098 (51.9)	15043 (89.1)	17195 (65.8)	4573 (31.9)	1090 (13.5)
Women	5316 (39.1)	6345 (46.8)	9063 (43.3)	3193 (39.8)	3050 (35.0)	2969 (36.3)	5203 (35.8)	9566 (46.1)	5203 (47.0)	4729 (41.2)	5313 (39.3)	8295 (41.2)	9901 (46.3)	2949 (38.0)	2993 (38.2)	12483 (40.0)	10822 (44.8)	1944 (48.1)	1845 (10.9)	8932 (34.2)	9744 (68.1)	6959 (86.5)
Marital status, n(%)
Cohabiting	10998 (80.9)	11126 (82.0)	17025 (81.3)	6376 (79.5)	6672 (76.5)	6582 (80.4)	12186 (83.7)	16720 (80.6)	8730 (78.9)	8793 (76.6)	10829 (80.0)	16191 (80.5)	17241 (80.7)	6351 (81.8)	6510 (83.1)	25994 (83.4)	18765 (77.7)	2662 (65.9)	14542 (86.1)	20219 (77.4)	11012 (76.9)	6673 (82.9)
Living alone	2597 (19.1)	2444 (18.0)	3919 (18.7)	1647 (20.5)	2046 (23.5)	1604 (19.6)	2365 (16.3)	4033 (19.4)	2331 (21.1)	2692 (23.4)	2700 (20.0)	3931 (19.5)	4133 (19.3)	1417 (18.2)	1323 (16.9)	5187 (16.6)	5396 (22.3)	1380 (34.1)	2346 (13.9)	5908 (22.6)	3305 (23.1)	1376 (17.1)
Smoking, n(%)
Never	5006 (36.8)	5696 (42.0)	9220 (44.0)	3466 (43.2)	3482 (39.9)	2772 (33.9)	5741 (39.5)	9147 (44.1)	4890 (44.2)	4857 (42.3)	5336 (39.4)	8360 (41.5)	9402 (44.0)	3052 (39.3)	3361 (42.9)	13028 (41.8)	9933 (41.1)	1596 (39.5)	6002 (35.5)	9957 (38.1)	6632 (46.3)	4536 (56.4)
Former	4117 (30.3)	3342 (24.6)	4420 (21.1)	1651 (20.6)	1971 (22.6)	2509 (30.6)	3703 (25.4)	4572 (22.0)	2386 (21.6)	2668 (23.2)	3240 (23.9)	4623 (23.0)	5006 (23.4)	2203 (28.4)	1874 (23.9)	7388 (23.7)	5795 (24.0)	1109 (27.4)	4333 (25.7)	6505 (24.9)	3281 (22.9)	1581 (19.6)
Current	4472 (32.9)	4532 (33.4)	7304 (34.9)	2906 (36.2)	3265 (37.5)	2905 (35.5)	5107 (35.1)	7034 (33.9)	3785 (34.2)	3960 (34.5)	4953 (36.6)	7139 (35.5)	6966 (32.6)	2513 (32.4)	2598 (33.2)	10765 (34.5)	8433 (34.9)	1337 (33.1)	6553 (38.8)	9665 (37.0)	4404 (30.8)	1932 (24.0)
Education, n(%)
<9 yr	5367 (39.5)	4587 (33.8)	7219 (34.5)	2933 (36.6)	3382 (38.8)	3387 (41.4)	5236 (36.0)	7009 (33.8)	3868 (35.0)	4625 (40.3)	3486 (25.8)	6456 (32.1)	8721 (40.8)	3531 (45.5)	2163 (27.6)	10511 (33.7)	10301 (42.6)	1840 (45.5)	5643 (33.4)	8382 (32.1)	5644 (39.4)	4089 (50.8)
9-12 yr	895 (6.6)	929 (6.8)	1431 (6.8)	531 (6.6)	495 (5.7)	533 (6.5)	1062 (7.3)	1428 (6.9)	706 (6.4)	571 (5.0)	1580 (11.7)	1518 (7.5)	842 (3.9)	266 (3.4)	638 (8.1)	2243 (7.2)	1287 (5.3)	173 (4.3)	1488 (8.8)	1903 (7.3)	679 (4.7)	208 (2.6)
>12 yr	2206 (16.2)	2728 (20.1)	3952 (18.9)	1373 (17.1)	1251 (14.3)	1121 (13.7)	2653 (18.2)	4290 (20.7)	2054 (18.6)	1492 (13.0)	3836 (28.4)	4183 (20.8)	2955 (13.8)	482 (6.2)	2083 (26.6)	6193 (19.9)	2911 (12.0)	480 (11.9)	3014 (17.8)	5679 (21.7)	2296 (16.0)	596 (7.4)
Other	5127 (37.7)	5326 (39.2)	8342 (39.8)	3186 (39.7)	3590 (41.2)	3145 (38.4)	5600 (38.5)	8026 (38.7)	4433 (40.1)	4797 (41.8)	4627 (34.2)	7965 (39.6)	8856 (41.4)	3489 (44.9)	2949 (37.6)	12234 (39.2)	9662 (40.0)	1549 (38.3)	6743 (39.9)	10163 (38.9)	5698 (39.8)	3156 (39.2)
Charlson's weigthed comorbidity index, n(%)
0	10959 (80.6)	11432 (84.2)	17727 (84.6)	6648 (82.9)	7143 (81.9)	6148 (75.1)	12230 (84.0)	17563 (84.6)	9293 (84.0)	9582 (83.4)	11028 (81.5)	16594 (82.5)	17879 (83.6)	6916 (89.0)	6929 (88.5)	26777 (85.9)	19141 (79.2)	2813 (69.6)	14066 (83.3)	21938 (84.0)	11754 (82.1)	6580 (81.7)
1	1487 (10.9)	1305 (9.6)	2019 (9.6)	847 (10.6)	1028 (11.8)	1127 (13.8)	1455 (10.0)	1959 (9.4)	1079 (9.8)	1237 (10.8)	1405 (10.4)	2168 (10.8)	2197 (10.3)	550 (7.1)	560 (7.1)	2759 (8.8)	3046 (12.6)	671 (16.6)	1775 (10.5)	2681 (10.3)	1475 (10.3)	836 (10.4)
2	728 (5.4)	616 (4.5)	914 (4.4)	412 (5.1)	414 (4.7)	560 (6.8)	620 (4.3)	922 (4.4)	561 (5.1)	510 (4.4)	714 (5.3)	1014 (5.0)	993 (4.6)	229 (2.9)	238 (3.0)	1227 (3.9)	1447 (6.0)	342 (8.5)	671 (4.0)	1121 (4.3)	837 (5.8)	473 (5.9)
≥3	421 (3.1)	217 (1.6)	284 (1.4)	116 (1.4)	133 (1.5)	351 (4.3)	246 (1.7)	309 (1.5)	128 (1.2)	156 (1.4)	382 (2.8)	346 (1.7)	305 (1.4)	73 (0.9)	106 (1.4)	418 (1.3)	527 (2.2)	216 (5.3)	376 (2.2)	387 (1.5)	251 (1.8)	160 (2.0)
exercise, n(%)
<1 hour/week						4105 (53.1)	4392 (31.3)	2858 (14.3)	931 (8.8)	926 (8.5)	3997 (30.6)	3649 (18.8)	3241 (15.9)	1919 (26.3)	2002 (26.6)	5993 (20.0)	4425 (19.2)	1046 (27.8)	4982 (30.6)	4676 (18.6)	2235 (16.4)	1267 (16.9)
1 hour/week						1406 (18.2)	4349 (31.0)	4886 (24.5)	1616 (15.3)	975 (9.0)	3048 (23.4)	4301 (22.2)	3947 (19.4)	1490 (20.4)	1683 (22.3)	6737 (22.5)	4403 (19.1)	620 (16.5)	3426 (21.0)	5417 (21.5)	2792 (20.5)	1508 (20.2)
2-3 hours/week						1378 (17.8)	3803 (27.1)	8715 (43.8)	3944 (37.3)	2539 (23.4)	3878 (29.7)	6756 (34.9)	6748 (33.2)	2090 (28.7)	2232 (29.6)	10104 (33.8)	7453 (32.4)	964 (25.6)	4514 (27.7)	8619 (34.2)	4682 (34.4)	2383 (31.9)
4-5 hours/week						395 (5.1)	848 (6.0)	2292 (11.5)	2368 (22.4)	1910 (17.6)	1138 (8.7)	2459 (12.7)	2932 (14.4)	739 (10.1)	769 (10.2)	3518 (11.8)	3197 (13.9)	460 (12.2)	1619 (9.9)	3095 (12.3)	1958 (14.4)	1077 (14.4)
>5 hours/week						442 (5.7)	637 (4.5)	1167 (5.9)	1722 (16.3)	4520 (41.6)	981 (7.5)	2196 (11.3)	3482 (17.1)	1053 (14.4)	849 (11.3)	3555 (11.9)	3534 (15.4)	675 (17.9)	1751 (10.7)	3362 (13.4)	1959 (14.4)	1243 (16.6)
Walking, n(%)
Hardly ever	4105 (31.1)	1406 (10.6)	1378 (6.8)	395 (5.1)	442 (5.2)						2728 (20.6)	2205 (11.2)	1827 (8.8)	871 (11.7)	1069 (14.2)	3285 (10.9)	2925 (12.5)	781 (20.1)	3150 (19.1)	2615 (10.2)	1292 (9.3)	827 (10.7)
<20 min/day	4392 (33.2)	4349 (32.9)	3803 (18.7)	848 (10.9)	637 (7.5)						3643 (27.6)	4546 (23.1)	3934 (18.9)	1550 (20.9)	2002 (26.5)	7014 (23.2)	4645 (19.8)	733 (18.9)	4684 (28.4)	5584 (21.9)	2502 (17.9)	1367 (17.6)
20-40 min/day	2858 (21.6)	4886 (36.9)	8715 (42.8)	2292 (29.3)	1167 (13.7)						4265 (32.3)	6770 (34.4)	6399 (30.7)	1965 (26.4)	2301 (30.5)	10013 (33.1)	7230 (30.8)	971 (25.0)	4622 (28.0)	8653 (33.9)	4606 (33.0)	2203 (28.4)
40-60 min/day	931 (7.0)	1616 (12.2)	3944 (19.4)	2368 (30.3)	1722 (20.3)						1667 (12.6)	3468 (17.6)	3895 (18.7)	1134 (15.3)	1099 (14.6)	5062 (16.7)	4173 (17.8)	585 (15.1)	2030 (12.3)	4483 (17.6)	2716 (19.5)	1421 (18.3)
>60 min/day	926 (7.0)	975 (7.4)	2539 (12.5)	1910 (24.4)	4520 (53.3)						909 (6.9)	2702 (13.7)	4759 (22.9)	1913 (25.7)	1081 (14.3)	4897 (16.2)	4476 (19.1)	808 (20.8)	1993 (12.1)	4189 (16.4)	2841 (20.4)	1930 (24.9)
Physical activity at work, n(%)
Mostly sitting	3997 (31.2)	3048 (23.8)	3878 (19.9)	1138 (15.7)	981 (12.7)	2728 (35.7)	3643 (26.6)	4265 (22.0)	1667 (16.4)	909 (8.8)					1915 (25.7)	6195 (21.3)	4056 (18.6)	1170 (32.6)	4766 (30.1)	5833 (24.0)	2069 (15.8)	455 (6.2)
Sitting half time	3649 (28.5)	4301 (33.6)	6756 (34.7)	2459 (33.8)	2196 (28.5)	2205 (28.9)	4546 (33.2)	6770 (34.9)	3468 (34.1)	2702 (26.3)					2128 (28.6)	8707 (29.9)	7752 (35.6)	1325 (36.9)	4751 (30.0)	8260 (34.0)	4623 (35.3)	1852 (25.3)
Standing, walking	3241 (25.3)	3947 (30.9)	6748 (34.7)	2932 (40.3)	3482 (45.2)	1827 (23.9)	3934 (28.8)	6399 (33.0)	3895 (38.3)	4759 (46.3)					2121 (28.5)	10182 (35.0)	7874 (36.2)	894 (24.9)	4113 (26.0)	7637 (31.4)	4975 (38.0)	3839 (52.4)
Lifting	1919 (15.0)	1490 (11.7)	2090 (10.7)	739 (10.2)	1053 (13.7)	871 (11.4)	1550 (11.3)	1965 (10.1)	1134 (11.2)	1913 (18.6)					1273 (17.1)	4025 (13.8)	2090 (9.6)	204 (5.7)	2198 (13.9)	2558 (10.5)	1426 (10.9)	1181 (16.1)
Reading/TV, n(%)
<1 hour/day	2002 (14.9)	1683 (12.5)	2232 (10.8)	769 (9.7)	849 (9.9)	1069 (13.3)	2002 (13.9)	2301 (11.2)	1099 (10.1)	1081 (9.6)	1915 (14.4)	2128 (10.7)	2121 (10.1)	1273 (16.8)					2721 (16.3)	2983 (11.5)	1231 (8.7)	608 (7.7)
1-2 hours/day	5993 (44.5)	6737 (50.1)	10104 (48.7)	3518 (44.3)	3555 (41.3)	3285 (40.8)	7014 (48.7)	10013 (48.8)	5062 (46.4)	4897 (43.5)	6195 (46.5)	8707 (43.7)	10182 (48.3)	4025 (53.0)					8313 (49.8)	12810 (49.6)	5830 (41.1)	3082 (38.9)
3-4 hours/day	4425 (32.9)	4403 (32.8)	7453 (35.9)	3197 (40.2)	3534 (41.0)	2925 (36.3)	4645 (32.3)	7230 (35.2)	4173 (38.2)	4476 (39.7)	4056 (30.4)	7752 (38.9)	7874 (37.4)	2090 (27.5)					4784 (28.7)	8765 (33.9)	6094 (43.0)	3532 (44.6)
>5 hours/day	1046 (7.8)	620 (4.6)	964 (4.6)	460 (5.8)	675 (7.8)	781 (9.7)	733 (5.1)	971 (4.7)	585 (5.4)	808 (7.2)	1170 (8.8)	1325 (6.7)	894 (4.2)	204 (2.7)					861 (5.2)	1283 (5.0)	1013 (7.1)	703 (8.9)
Household physical activity, n(%)
<1 hour/day	4982 (37.9)	3426 (26.1)	4514 (22.3)	1619 (20.9)	1751 (21.1)	3150 (40.0)	4684 (33.1)	4622 (23.0)	2030 (19.1)	1993 (18.2)	4766 (36.3)	4751 (24.4)	4113 (20.0)	2198 (29.9)	2721 (36.1)	8313 (27.7)	4784 (20.6)	861 (22.3)
1-2 hours/day	4676 (35.5)	5417 (41.2)	8619 (42.7)	3095 (39.9)	3362 (40.4)	2615 (33.2)	5584 (39.5)	8653 (43.1)	4483 (42.1)	4189 (38.2)	5833 (44.4)	8260 (42.4)	7637 (37.1)	2558 (34.7)	2983 (39.5)	12810 (42.7)	8765 (37.8)	1283 (33.2)
3-4 hours/day	2235 (17.0)	2792 (21.2)	4682 (23.2)	1958 (25.3)	1959 (23.6)	1292 (16.4)	2502 (17.7)	4606 (22.9)	2716 (25.5)	2841 (25.9)	2069 (15.8)	4623 (23.7)	4975 (24.2)	1426 (19.4)	1231 (16.3)	5830 (19.4)	6094 (26.3)	1013 (26.2)
>5 hours/day	1267 (9.6)	1508 (11.5)	2383 (11.8)	1077 (13.9)	1243 (14.9)	827 (10.5)	1367 (9.7)	2203 (11.0)	1421 (13.3)	1930 (17.6)	455 (3.5)	1852 (9.5)	3839 (18.7)	1181 (16.0)	608 (8.1)	3082 (10.3)	3532 (15.2)	703 (18.2)
