# Supplementary material for: Physical activity is associated with a lower risk of contracting and dying in infection and sepsis: a Swedish population-based cohort study
Source: Crit Care. 2024 Mar 24;28:98. doi: 10.1186/s13054-024-04881-8 (PMC10962192; doi:10.1186/s13054-024-04881-8)
Supplement: Supplementary file 4 — Additional file 4: Table 3. Number of individuals, number of cases, person-years at risk (PYAR), hazard ratio (HR) and 95% confidence interval (CI) for crude and adjusted analyses of the risk of acquiring infection or sepsis, of intensive care unit admission, and of dying in infection or sepsis. Crude analyses adjusted for age (as timescale) and sex, adjusted analyses adjusted for age (as timescale), sex, marital status, education, smoking status, alcohol consumption and Charlson’s weighted comorbidity index. [file 13054_2024_4881_MOESM4_ESM.xlsx]

## Sheet: tabell PA insjuknande
	Risk of contracting infection					Risk of death					Risk of ICU admission
	N	Failures	PYAR	Crude	Adjusted	N	Failures	PYAR	Crude	Adjusted	N	Failures	PYAR	Crude	Adjusted
Exercise
<1 hour/week	13594	5583	261250.75	1.00 (1.00-1.00)	1.00 (1.00-1.00)	13595	955	259729.49	1.00 (1.00-1.00)	1.00 (1.00-1.00)	13595	260	324568.67	1.00 (1.00-1.00)	1.00 (1.00-1.00)
1 hour/week	13570	5330	266859.09	0.92 (0.88-0.95)	0.93 (0.90-0.97)	13570	887	270898.52	0.83 (0.75-0.90)	0.87 (0.80-0.96)	13570	234	324167.69	0.93 (0.78-1.10)	0.96 (0.80-1.15)
2-3 hours/week	20944	8253	412052.21	0.87 (0.84-0.90)	0.89 (0.86-0.92)	20944	1439	412223.34	0.72 (0.66-0.78)	0.77 (0.71-0.84)	20944	316	500555.91	0.76 (0.65-0.90)	0.81 (0.68-0.95)
4-5 hours/week	8023	3244	156608.34	0.83 (0.79-0.87)	0.85 (0.81-0.89)	8023	607	153272.96	0.66 (0.60-0.74)	0.72 (0.65-0.79)	8023	120	191708.77	0.70 (0.56-0.87)	0.74 (0.59-0.92)
>5 hours/week	8718	3715	168079.62	0.84 (0.80-0.87)	0.85 (0.82-0.89)	8718	788	161026.48	0.72 (0.65-0.79)	0.76 (0.69-0.83)	8718	148	208143.15	0.73 (0.60-0.89)	0.76 (0.62-0.93)
Walking
Hardly ever	8186	3647	151114.37	1.00 (1.00-1.00)	1.00 (1.00-1.00)	8186	720	143243	1.00 (1.00-1.00)	1.00 (1.00-1.00)	8186	158	195368.55	1.00 (1.00-1.00)	1.00 (1.00-1.00)
<20 min/day	14551	5823	285066.51	0.90 (0.86-0.94)	0.93 (0.89-0.97)	14551	1021	287932.05	0.76 (0.69-0.84)	0.82 (0.75-0.91)	14551	261	347562.52	0.94 (0.77-1.14)	0.97 (0.80-1.19)
20-40 min/day	20753	8096	408839.86	0.84 (0.81-0.88)	0.87 (0.84-0.91)	20753	1347	411758.29	0.65 (0.59-0.71)	0.72 (0.66-0.79)	20753	312	495943.13	0.83 (0.69-1.01)	0.88 (0.72-1.06)
40-60 min/day	11060	4382	217849.97	0.81 (0.78-0.85)	0.84 (0.81-0.88)	11061	760	216687.06	0.61 (0.55-0.67)	0.67 (0.61-0.74)	11061	180	264329.09	0.87 (0.70-1.08)	0.92 (0.74-1.14)
>60 min/day	11485	4739	223248.88	0.81 (0.77-0.84)	0.83 (0.80-0.87)	11485	944	216729.13	0.64 (0.58-0.71)	0.71 (0.64-0.78)	11485	189	274282.67	0.80 (0.65-0.99)	0.85 (0.68-1.05)
PA at work
Mostly sitting	13529	5157	265159.45	1.00 (1.00-1.00)	1.00 (1.00-1.00)	13529	849	265607.44	1.00 (1.00-1.00)	1.00 (1.00-1.00)	13529	224	323348.81	1.00 (1.00-1.00)	1.00 (1.00-1.00)
Sitting half time	20121	8247	390561.73	0.93 (0.90-0.97)	0.94 (0.91-0.98)	20122	1573	387185.62	0.81 (0.75-0.89)	0.83 (0.77-0.91)	20122	326	480600.6	0.89 (0.75-1.05)	0.91 (0.76-1.08)
Standing, walking	21374	8854	414427.68	0.92 (0.89-0.95)	0.93 (0.89-0.96)	21374	1546	410789.31	0.72 (0.66-0.78)	0.74 (0.68-0.80)	21374	329	510756.53	0.85 (0.71-1.00)	0.88 (0.74-1.04)
Lifting	7768	2881	156627.65	0.97 (0.93-1.02)	0.97 (0.93-1.02)	7768	434	161250.17	0.87 (0.78-0.98)	0.89 (0.79-1.00)	7768	168	185352.4	1.30 (1.07-1.59)	1.34 (1.09-1.65)
Reading/TV
<1 hour/day	7833	2758	159015.79	1.00 (1.00-1.00)	1.00 (1.00-1.00)	7833	338	166249.07	1.00 (1.00-1.00)	1.00 (1.00-1.00)	7833	134	187120.14	1.00 (1.00-1.00)	1.00 (1.00-1.00)
1-2 hours/day	31180	11858	620212.22	0.95 (0.91-0.99)	0.94 (0.91-0.98)	31181	1878	630696.97	0.97 (0.86-1.09)	0.95 (0.85-1.07)	31181	531	744784.11	0.89 (0.74-1.08)	0.89 (0.73-1.07)
3-4 hours/day	24161	10679	456540.49	0.96 (0.92-1.00)	0.94 (0.90-0.98)	24161	2216	435523.17	1.06 (0.94-1.19)	1.00 (0.89-1.12)	24161	382	577270.77	0.77 (0.63-0.94)	0.75 (0.61-0.92)
>5 hours/day	4042	1982	70830.073	1.04 (0.98-1.10)	1.00 (0.94-1.06)	4042	502	62388.769	1.38 (1.20-1.59)	1.22 (1.06-1.41)	4042	62	96570.957	0.74 (0.55-1.00)	0.69 (0.51-0.93)
Household PA
<1 hour/day	16888	6627	331737.95	1.00 (1.00-1.00)	1.00 (1.00-1.00)	16888	1171	330422.26	1.00 (1.00-1.00)	1.00 (1.00-1.00)	16888	332	403084.8	1.00 (1.00-1.00)	1.00 (1.00-1.00)
1-2 hours/day	26127	10144	514912.82	0.95 (0.92-0.98)	0.95 (0.92-0.99)	26127	1803	511946.68	0.93 (0.87-1.01)	0.94 (0.87-1.01)	26127	484	623872.76	1.06 (0.92-1.22)	1.06 (0.92-1.23)
3-4 hours/day	14316	5894	276730.56	0.94 (0.91-0.98)	0.94 (0.91-0.98)	14317	1035	273328.44	0.92 (0.84-1.00)	0.92 (0.84-1.01)	14317	186	342342.69	0.90 (0.74-1.09)	0.91 (0.75-1.10)
>5 hours/day	8049	3720	150717.42	0.99 (0.95-1.04)	1.00 (0.96-1.05)	8049	689	150972.61	0.97 (0.87-1.09)	1.00 (0.90-1.12)	8049	91	192500.44	0.87 (0.67-1.12)	0.89 (0.69-1.16)
